# Supplementary material for: Taste Responses to Chocolate Pudding with Different Sucrose Concentrations through Physiological and Explicit Self-Reported Measures
Source: Foods. 2021 Jul 2;10(7):1527. doi: 10.3390/foods10071527 (PMC8303925; doi:10.3390/foods10071527)
Supplement: Supplementary file 1 [file foods-10-01527-s001.zip]

Archive with 1 entries (1 files):
- foods-1240314-supplementary.pdf
